# Supplementary material for: Human Infection by Zoonotic Eye Fluke Philophthalmus lacrymosus, South America
Source: Emerg Infect Dis. 2025 Dec;31(12):2293–6. doi: 10.3201/eid3112.251126 (PMC12782273; doi:10.3201/eid3112.251126)
Supplement: Appendix 2 — Additional information about human infection by zoonotic eye fluke Philophthalmus lacrymosus, South America. [file 25-1126-Techapp-s2.xlsx]

## Sheet: Appendix 2 Table 1
Article DOI: https://doi.org/10.3201/eid3112.251126
EID cannot ensure accessibility for supplementary materials supplied by authors. Readers who have difficulty accessing supplementary content should contact the authors for assistance.
Human Infection by Zoonotic Eye Fluke Philophthalmus lacrymosus, South America
Appendix 2
Appendx 2 Table 1. Estimates of evolutionary divergence between ITS2 sequences
Sequence	Philoph-thalmus sp. (CHL)	P. zalophi (ECU)	KX672817.1 Philophthalmus lacrymosus (PRT)	KX925602.1 Philophthalmus lucipetus (PRT)	KX925604.1 Philophthalmus lucipetus (PRT)	KX925601.1 Philophthalmus lucipetus (PRT)	KX672816.1 Philophthalmus lucipetus (PRT)	KX925605.1 Philophthalmus lucipetus (PRT)	KX925603.1 Philophthalmus lucipetus (PRT)	KF986197.1 Philophthalmus gralli (CRI)	KF986195.1 Philophthalmus gralli (CRI)	KF986190.1 Philophthalmus gralli (CRI)	KF986200.1 Philophthalmus gralli (CRI)	KF986193.1 Philophthalmus gralli (CRI)	KF986191.1 Philophthalmus gralli (CRI)	JQ627832.1 Philophthalmus gralli (PER)	KF986189.1 Philophthalmus gralli (CRI)
Philophthalmus sp. (CHL)		0	0.00536766	0.00979386	0.00979386	0.00979386	0.00979386	0.00979386	0.00979386	0.0101002	0.0101002	0.0101002	0.0101002	0.0101002	0.0101002	0.0101002	0.0101002
P._zalophi_(ECU)	0		0.00536766	0.00979386	0.00979386	0.00979386	0.00979386	0.00979386	0.00979386	0.0101002	0.0101002	0.0101002	0.0101002	0.0101002	0.0101002	0.0101002	0.0101002
KX672817.1 Philophthalmus lacrymosus (PRT)	0.0184658	0.0184658		0.0104788	0.0104788	0.0104788	0.0104788	0.0104788	0.0104788	0.0112022	0.0112022	0.0112022	0.0112022	0.0112022	0.0112022	0.0112022	0.0112022
KX925602.1 Philophthalmus lucipetus (PRT)	0.0514512	0.0514512	0.0584884		0	0	0	0	0	0.00890156	0.00890156	0.00890156	0.00890156	0.00890156	0.00890156	0.00890156	0.00890156
KX925604.1 Philophthalmus lucipetus (PRT)	0.0514512	0.0514512	0.0584884	0		0	0	0	0	0.00890156	0.00890156	0.00890156	0.00890156	0.00890156	0.00890156	0.00890156	0.00890156
KX925601.1 Philophthalmus lucipetus (PRT)	0.0514512	0.0514512	0.0584884	0	0		0	0	0	0.00890156	0.00890156	0.00890156	0.00890156	0.00890156	0.00890156	0.00890156	0.00890156
KX672816.1 Philophthalmus lucipetus (PRT)	0.0514512	0.0514512	0.0584884	0	0	0		0	0	0.00890156	0.00890156	0.00890156	0.00890156	0.00890156	0.00890156	0.00890156	0.00890156
KX925605.1 Philophthalmus lucipetus (PRT)	0.0514512	0.0514512	0.0584884	0	0	0	0		0	0.00890156	0.00890156	0.00890156	0.00890156	0.00890156	0.00890156	0.00890156	0.00890156
KX925603.1 Philophthalmus lucipetus (PRT)	0.0514512	0.0514512	0.0584884	0	0	0	0	0		0.00890156	0.00890156	0.00890156	0.00890156	0.00890156	0.00890156	0.00890156	0.00890156
KF986197.1_Philophthalmus_gralli_(CRI)	0.0547204	0.0547204	0.0654319	0.04481	0.04481	0.04481	0.04481	0.04481	0.04481		0	0	0	0	0	0	0
KF986195.1_Philophthalmus_gralli_(CRI)	0.0547204	0.0547204	0.0654319	0.04481	0.04481	0.04481	0.04481	0.04481	0.04481	0		0	0	0	0	0	0
KF986190.1_Philophthalmus_gralli_(CRI)	0.0547204	0.0547204	0.0654319	0.04481	0.04481	0.04481	0.04481	0.04481	0.04481	0	0		0	0	0	0	0
KF986200.1_Philophthalmus_gralli_(CRI)	0.0547204	0.0547204	0.0654319	0.04481	0.04481	0.04481	0.04481	0.04481	0.04481	0	0	0		0	0	0	0
KF986193.1_Philophthalmus_gralli_(CRI)	0.0547204	0.0547204	0.0654319	0.04481	0.04481	0.04481	0.04481	0.04481	0.04481	0	0	0	0		0	0	0
KF986191.1_Philophthalmus_gralli_(CRI)	0.0547204	0.0547204	0.0654319	0.04481	0.04481	0.04481	0.04481	0.04481	0.04481	0	0	0	0	0		0	0
JQ627832.1_Philophthalmus_gralli_(PER)	0.0547204	0.0547204	0.0654319	0.04481	0.04481	0.04481	0.04481	0.04481	0.04481	0	0	0	0	0	0		0
KF986189.1_Philophthalmus_gralli_(CRI)	0.0547204	0.0547204	0.0654319	0.04481	0.04481	0.04481	0.04481	0.04481	0.04481	0	0	0	0	0	0	0
The number of base substitutions per site from between sequences are shown. Standard error estimate(s) are shown above the diagonal (numbers in blue).
Analyses were conducted using the Kimura 2-parameter mode and the rate variation among sites modeled with the gamma distribution (shape parameter = 1) included in MEGA 11 software.

## Sheet: Appendix 2 Table 2
Article DOI: https://doi.org/10.3201/eid3112.251126
EID cannot ensure accessibility for supplementary materials supplied by authors. Readers who have difficulty accessing supplementary content should contact the authors for assistance.
Human Infection by Zoonotic Eye Fluke Philophthalmus lacrymosus, South America
Appendix 2
Appendix 2 Table 2. Estimates of evolutionary divergence between Cox1 sequences
Sequence	Philoph-thalmus sp. (CHL)	OR671472.1 Philophthalmus lacrymosus (BRA)	OR671473.1 Philophthalmus lacrymosus (BRA)	OR671468.1 Philophthalmus lacrymosus (BRA)	KX672821.1 Philophthalmus lacrymosus (PRT)	KX925599.1 Philophthalmus lacrymosus (PRT)	KX925600.1 Philophthalmus lacrymosus (PRT)	KX925572.1 Philophthalmus lucipetus (PRT)	LC805498.1 Philophthalmus sp. (JPN)	KX925583.1 Philophthalmus lucipetus (PRT)	KX925596.1 Philophthalmus lucipetus (PRT)	KX925586.1 Philophthalmus lucipetus (PRT)	KX925592.1 Philophthalmus lucipetus (PRT)	KX925571.1 Philophthalmus lucipetus (PRT)	KX925576.1 Philophthalmus lucipetus (PRT)	KX925598.1 Philophthalmus lucipetus (PRT)
Philophthalmus sp. (CHL)		0.00277131	0.00398022	0.00398022	0.0192924	0.0192924	0.0198398	0.0259764	0.0254864	0.0264589	0.0264589	0.0264589	0.0264589	0.0264589	0.0264589	0.0264589
OR671472.1_Philophthalmus_lacrymosus_(BRA)	0.00275482		0.00273088	0.00273088	0.0187674	0.0187674	0.0193482	0.0253299	0.0249805	0.0258376	0.0258376	0.0258376	0.0258376	0.0258376	0.0258376	0.0258376
OR671473.1_Philophthalmus_lacrymosus_(BRA)	0.00554017	0.00275482		0	0.0192613	0.0192613	0.0198638	0.0253299	0.0249805	0.0258376	0.0258376	0.0258376	0.0258376	0.0258376	0.0258376	0.0258376
OR671468.1_Philophthalmus_lacrymosus_(BRA)	0.00554017	0.00275482	0		0.0192613	0.0192613	0.0198638	0.0253299	0.0249805	0.0258376	0.0258376	0.0258376	0.0258376	0.0258376	0.0258376	0.0258376
KX672821.1_Philophthalmus_lacrymosus_(PRT)	0.0945284	0.0908264	0.0945284	0.0945284		0	0.00282347	0.0264759	0.0244612	0.0269991	0.0269991	0.0269991	0.0269991	0.0269991	0.0269991	0.0269991
KX925599.1_Philophthalmus_lacrymosus_(PRT)	0.0945284	0.0908264	0.0945284	0.0945284	0		0.00282347	0.0264759	0.0244612	0.0269991	0.0269991	0.0269991	0.0269991	0.0269991	0.0269991	0.0269991
KX925600.1_Philophthalmus_lacrymosus_(PRT)	0.098278	0.0945284	0.098278	0.098278	0.00275482	0.00275482		0.0273158	0.0250832	0.0278778	0.0278778	0.0278778	0.0278778	0.0278778	0.0278778	0.0278778
KX925572.1_Philophthalmus_lucipetus_(PRT)	0.156499	0.152333	0.152333	0.152333	0.150223	0.150223	0.154503		0.0240562	0.00285027	0.00285027	0.00285027	0.00285027	0.00285027	0.00285027	0.00285027
LC805498.1_Philophthalmus_sp._(JPN)	0.148466	0.144383	0.144383	0.144383	0.141468	0.141468	0.145606	0.141468		0.0246298	0.0246298	0.0246298	0.0246298	0.0246298	0.0246298	0.0246298
KX925583.1_Philophthalmus_lucipetus_(PRT)	0.160722	0.156499	0.156499	0.156499	0.154503	0.154503	0.158844	0.00275482	0.145606		0	0	0	0	0	0
KX925596.1_Philophthalmus_lucipetus_(PRT)	0.160722	0.156499	0.156499	0.156499	0.154503	0.154503	0.158844	0.00275482	0.145606	0		0	0	0	0	0
KX925586.1_Philophthalmus_lucipetus_(PRT)	0.160722	0.156499	0.156499	0.156499	0.154503	0.154503	0.158844	0.00275482	0.145606	0	0		0	0	0	0
KX925592.1_Philophthalmus_lucipetus_(PRT)	0.160722	0.156499	0.156499	0.156499	0.154503	0.154503	0.158844	0.00275482	0.145606	0	0	0		0	0	0
KX925571.1_Philophthalmus_lucipetus_(PRT)	0.160722	0.156499	0.156499	0.156499	0.154503	0.154503	0.158844	0.00275482	0.145606	0	0	0	0		0	0
KX925576.1_Philophthalmus_lucipetus_(PRT)	0.160722	0.156499	0.156499	0.156499	0.154503	0.154503	0.158844	0.00275482	0.145606	0	0	0	0	0		0
KX925598.1_Philophthalmus_lucipetus_(PRT)	0.160722	0.156499	0.156499	0.156499	0.154503	0.154503	0.158844	0.00275482	0.145606	0	0	0	0	0	0
The number of base substitutions per site from between sequences are shown. Standard error estimate(s) are shown above the diagonal (numbers in blue).
Analyses were conducted using the Kimura 2-parameter mode and the rate variation among sites modeled with the gamma distribution (shape parameter = 1) included in MEGA 11 software.
